# Supplementary material for: A new species of Hyorrhynchus Blandford, 1894 (Coleoptera, Curculionidae, Scolytinae, Hyorrhynchini) and two new records of xyleborine ambrosia beetles from Japan
Source: Zookeys. 2026 Jul 14;1284:347–56. doi: 10.3897/zookeys.1284.195890 (PMC13389563; doi:10.3897/zookeys.1284.195890)
Supplement: XML Treatment for Hyorrhynchus [file zookeys.1284.195890-treatment1.xml]

<!DOCTYPE tp:taxon-treatment
  PUBLIC "-//TaxonX//DTD Taxonomic Treatment Publishing DTD v0 20100105//EN" "tax-treatment-NSO.dtd">
<tp:taxon-treatment xmlns:tp="http://www.plazi.org/taxpub"><tp:treatment-meta><kwd-group><label>Taxon classification</label><kwd>
                <named-content content-type="kingdom">Animalia</named-content>
              </kwd><kwd>
                <named-content content-type="order">Coleoptera</named-content>
              </kwd><kwd>
                <named-content content-type="family">Curculionidae</named-content>
              </kwd></kwd-group><mixed-citation publication-type="journal"><person-group><name><surname>Setiawan</surname><given-names>Yogo</given-names></name><name><surname>Smith</surname><given-names>Sarah M.</given-names></name><name><surname>Sakamaki</surname><given-names>Yositaka</given-names></name><name><surname>Tokuda</surname><given-names>Makoto</given-names></name><name><surname>Tarno</surname><given-names>Hagus</given-names></name><name><surname>Hata</surname><given-names>Kunihiko</given-names></name></person-group><article-title>A new species of <italic><tp:taxon-name><tp:taxon-name-part taxon-name-part-type="genus" reg="Hyorrhynchus">Hyorrhynchus</tp:taxon-name-part></tp:taxon-name></italic> Blandford, 1894 (<tp:taxon-name><tp:taxon-name-part taxon-name-part-type="order" reg="Coleoptera">Coleoptera</tp:taxon-name-part></tp:taxon-name>, <tp:taxon-name><tp:taxon-name-part taxon-name-part-type="family" reg="Curculionidae">Curculionidae</tp:taxon-name-part></tp:taxon-name>, <tp:taxon-name><tp:taxon-name-part taxon-name-part-type="subfamily" reg="Scolytinae">Scolytinae</tp:taxon-name-part></tp:taxon-name>, <tp:taxon-name><tp:taxon-name-part taxon-name-part-type="tribe" reg="Hyorrhynchini">Hyorrhynchini</tp:taxon-name-part></tp:taxon-name>) and two new records of xyleborine ambrosia beetles from Japan</article-title><source>Zookeys</source><day>14</day><month>07</month><year>2026</year><volume>1284</volume><fpage>347</fpage><lpage>356</lpage><pub-id pub-id-type="doi">10.3897/zookeys.1284.195890</pub-id></mixed-citation></tp:treatment-meta><tp:nomenclature><label>Genus</label><tp:taxon-name><object-id xmlns:xlink="http://www.w3.org/1999/xlink" content-type="arpha" xlink:type="simple">7F4D1C8C-FAB8-5A49-A2F3-773AD4307118</object-id>
                    		<tp:taxon-name-part taxon-name-part-type="genus" reg="Hyorrhynchus">Hyorrhynchus</tp:taxon-name-part>
                    	</tp:taxon-name><tp:taxon-authority>Blandford, 1894</tp:taxon-authority></tp:nomenclature><tp:treatment-sec sec-type="Type species"><title>Type species.</title><p><italic><tp:taxon-name><tp:taxon-name-part taxon-name-part-type="genus" reg="Hyorrhynchus">Hyorrhynchus</tp:taxon-name-part> <tp:taxon-name-part taxon-name-part-type="species" reg="lewisi">lewisi</tp:taxon-name-part></tp:taxon-name></italic> Blandford, 1894.</p></tp:treatment-sec><tp:treatment-sec sec-type="Diagnosis"><title>Diagnosis.</title><p>Antennal club elongate and strongly compressed with two sutures; eyes divided, upper divisions of the eyes rounded triangular, situated on either side of front, lower divisions of the eyes hidden from above. Pronotum narrowed in front, widest at base, with sides rounded, more strongly rounded anteriorly, densely granulate above. Elytra wider than pronotum, and more than twice as long, dilated behind middle, separately rounded at base. In male, the frons is strongly longitudinally furrowed and expanded laterally at the apex into prominent angles; in female, the frons is slightly convex.</p></tp:treatment-sec></tp:taxon-treatment>
