# Supplementary material for: A new species of Hyorrhynchus Blandford, 1894 (Coleoptera, Curculionidae, Scolytinae, Hyorrhynchini) and two new records of xyleborine ambrosia beetles from Japan
Source: Zookeys. 2026 Jul 14;1284:347–56. doi: 10.3897/zookeys.1284.195890 (PMC13389563; doi:10.3897/zookeys.1284.195890)
Supplement: XML Treatment for Hyorrhynchus takakumaensis [file zookeys.1284.195890-treatment2.xml]

<!DOCTYPE tp:taxon-treatment
  PUBLIC "-//TaxonX//DTD Taxonomic Treatment Publishing DTD v0 20100105//EN" "tax-treatment-NSO.dtd">
<tp:taxon-treatment xmlns:tp="http://www.plazi.org/taxpub"><tp:treatment-meta><kwd-group><label>Taxon classification</label><kwd>
                <named-content content-type="kingdom">Animalia</named-content>
              </kwd><kwd>
                <named-content content-type="order">Coleoptera</named-content>
              </kwd><kwd>
                <named-content content-type="family">Curculionidae</named-content>
              </kwd></kwd-group><mixed-citation publication-type="journal"><person-group><name><surname>Setiawan</surname><given-names>Yogo</given-names></name><name><surname>Smith</surname><given-names>Sarah M.</given-names></name><name><surname>Sakamaki</surname><given-names>Yositaka</given-names></name><name><surname>Tokuda</surname><given-names>Makoto</given-names></name><name><surname>Tarno</surname><given-names>Hagus</given-names></name><name><surname>Hata</surname><given-names>Kunihiko</given-names></name></person-group><article-title>A new species of <italic><tp:taxon-name><tp:taxon-name-part taxon-name-part-type="genus" reg="Hyorrhynchus">Hyorrhynchus</tp:taxon-name-part></tp:taxon-name></italic> Blandford, 1894 (<tp:taxon-name><tp:taxon-name-part taxon-name-part-type="order" reg="Coleoptera">Coleoptera</tp:taxon-name-part></tp:taxon-name>, <tp:taxon-name><tp:taxon-name-part taxon-name-part-type="family" reg="Curculionidae">Curculionidae</tp:taxon-name-part></tp:taxon-name>, <tp:taxon-name><tp:taxon-name-part taxon-name-part-type="subfamily" reg="Scolytinae">Scolytinae</tp:taxon-name-part></tp:taxon-name>, <tp:taxon-name><tp:taxon-name-part taxon-name-part-type="tribe" reg="Hyorrhynchini">Hyorrhynchini</tp:taxon-name-part></tp:taxon-name>) and two new records of xyleborine ambrosia beetles from Japan</article-title><source>Zookeys</source><day>14</day><month>07</month><year>2026</year><volume>1284</volume><fpage>347</fpage><lpage>356</lpage><pub-id pub-id-type="doi">10.3897/zookeys.1284.195890</pub-id></mixed-citation></tp:treatment-meta><tp:nomenclature><tp:taxon-name><object-id xmlns:xlink="http://www.w3.org/1999/xlink" content-type="arpha" xlink:type="simple">BE27FB9A-4054-5EBB-88AB-29D9C4C595FB</object-id>
                    		<tp:taxon-name-part taxon-name-part-type="genus" reg="Hyorrhynchus">Hyorrhynchus</tp:taxon-name-part> <tp:taxon-name-part taxon-name-part-type="species" reg="takakumaensis">takakumaensis</tp:taxon-name-part>
                    	
                    		<object-id xmlns:xlink="http://www.w3.org/1999/xlink" content-type="zoobank" xlink:type="simple">https://zoobank.org/344496DB-D03B-4BE7-B564-F8C696399A73</object-id>
                    	</tp:taxon-name><tp:taxon-authority>Setiawan, Hata &amp; Smith</tp:taxon-authority><tp:taxon-status xmlns:xlink="http://www.w3.org/1999/xlink" xlink:type="simple">sp. nov.</tp:taxon-status><xref ref-type="fig" rid="F1">Fig. 1A–F</xref></tp:nomenclature><tp:treatment-sec sec-type="Japanese name"><title>Japanese name.</title><p>タカクマオオキクイムシ (Takakuma o-kikuimushi).</p><fig id="F1" position="float" orientation="portrait"><object-id xmlns:xlink="http://www.w3.org/1999/xlink" content-type="doi" xlink:type="simple">10.3897/zookeys.1284.195890.figure1</object-id><object-id xmlns:xlink="http://www.w3.org/1999/xlink" content-type="arpha" xlink:type="simple">CBDB4D6A-D84C-5CB1-A6DA-3FA8E010901A</object-id><label>Figure 1.</label><caption><p><italic><tp:taxon-name><tp:taxon-name-part taxon-name-part-type="genus" reg="Hyorrhynchus">Hyorrhynchus</tp:taxon-name-part> <tp:taxon-name-part taxon-name-part-type="species" reg="takakumaensis">takakumaensis</tp:taxon-name-part></tp:taxon-name></italic> Setiawan, Hata &amp; Smith, sp. nov. male holotype. <bold>A</bold>. Lateral view; <bold>B</bold>. Dorsal view; <bold>C</bold>. Posterolateral view; <bold>D</bold>. Antenna; <bold>E</bold>. Frons; <bold>F</bold>. Declivity.</p></caption><graphic xmlns:xlink="http://www.w3.org/1999/xlink" xlink:href="zookeys-1284-347_article-195890__-g001.jpg" id="oo_1716106.jpg" position="float" orientation="portrait" xlink:type="simple"><uri content-type="original_file" xlink:type="simple">https://binary.pensoft.net/fig/1716106</uri></graphic></fig></tp:treatment-sec><tp:treatment-sec sec-type="Type material"><title>Type material.</title><p><bold><italic>Holotype</italic></bold>: Japan • ♂; Kagoshima Prefecture, Tarumizu, Takakuma Experimental Forest of Kagoshima University; <named-content xmlns:xlink="http://www.w3.org/1999/xlink" content-type="dwc:verbatimCoordinates" xlink:type="simple">31°31'53.1"N, 130°45'36.0"E</named-content>; 581 m a.s.l.; secondary broadleaf forest, flight interception trap; 21.xi.24; Y. Setiawan leg.; <abbrev xmlns:xlink="http://www.w3.org/1999/xlink" content-type="institution" xlink:title="Entomological Laboratory, Faculty of Agriculture, Kagoshima University, Kagoshima, Japan" xlink:type="simple">ELKU</abbrev>. <bold><italic>Paratype</italic></bold>: Japan • 1 ♂, same data as for holotype.</p></tp:treatment-sec><tp:treatment-sec sec-type="Diagnosis"><title>Diagnosis.</title><p>2.82–3.32 mm long (mean = 3.07 mm; <italic>N</italic> = 2), 2.35–2.77× as long as wide (mean = 2.56×; <italic>N</italic> = 2). Body brown, covered with yellow vestiture. Elytral disc bearing dense yellow setae and vestiture on interstriae 1–4; yellow setae are arranged in a suture-like pattern from the declivity to the apex; declivity to the apex bearing dense yellow setae and vestiture on interstriae 1–3. Frons bearing dense, erect, long, yellow hair-like setae along the dorsal and lateral margins; surface moderately covered. This species is most similar to <italic><tp:taxon-name><tp:taxon-name-part taxon-name-part-type="genus" reg="Hyorrhynchus">H.</tp:taxon-name-part> <tp:taxon-name-part taxon-name-part-type="species" reg="unicornis">unicornis</tp:taxon-name-part></tp:taxon-name></italic>, from which it can be distinguished by its smaller size and an apical epistomal margin with a broad median tubercle that gradually tapers apically, apex blunt, appearing horn-like in shape with a broad base in lateral view.</p></tp:treatment-sec><tp:treatment-sec sec-type="Description"><title>Description.</title><p><bold>Male</bold>. 2.82 mm long, 2.35× as long as wide. Body brown, oblong, covered with yellow vestiture. <bold><italic>Head</italic></bold>: epistoma strongly excavated, from epistoma to anterodorsal margin of the eyes, excavation bordering the ocular margin; surface shagreened; lateral margin lined with dense, long yellow hair-like setae; apical epistomal margin with a broad median tubercle, gradually tapering apically, apex blunt, appearing horn-like shape with a broad base in lateral view. Frons strongly excavated; excavation borders the ocular margin; surface shagreened; bearing dense, erect, long, yellow hair-like setae along the dorsal and lateral margins; surface moderately covered. Eyes divided. Antennal club elongate, with two transverse sutures. <bold><italic>Pronotum</italic></bold>: 0.68× as long as wide; wider than long in dorsal view; disc flat; surface evenly covered with yellow vestiture; base bearing slightly elongate, yellow hair-like setae; disc bearing slightly elongate, yellow hair-like setae concentrated on the right and left sides; pronotal slope without teeth. <bold><italic>Scutellum</italic></bold>: small, linguiform; pubescent. <bold><italic>Elytra</italic></bold>: 1.68× as long as wide; separately rounded at base from dorsal view; surface covered with yellow vestiture; disc bearing dense yellow setae and vestiture on interstriae 1–4; yellow setae are arranged in a suture-like pattern from the declivity to the apex; declivity to the apex bearing dense yellow setae and vestiture on interstriae 1–3; slightly elongate spines present along the apical margin of the elytra. <bold><italic>Legs</italic></bold>: procoxae subcontiguous; uniformly brown.</p><p><bold>Female</bold>. Unknown.</p></tp:treatment-sec><tp:treatment-sec sec-type="Etymology"><title>Etymology.</title><p><italic><tp:taxon-name><tp:taxon-name-part taxon-name-part-type="genus" reg="Hyorrhynchus">Hyorrhynchus</tp:taxon-name-part> <tp:taxon-name-part taxon-name-part-type="species" reg="takakumaensis">takakumaensis</tp:taxon-name-part></tp:taxon-name></italic>: <italic>takakuma</italic>- = referring to Takakuma Experimental Forest of Kagoshima University, located in the Takakuma Mountains on the Osumi Peninsula, southern Kyushu, Japan; -<italic>ensis</italic> = Latin suffix meaning “originating from” or “pertaining to a place”. Refers to the locality where the species was collected. A variable adjective.</p></tp:treatment-sec><tp:treatment-sec sec-type="Distribution"><title>Distribution.</title><p>Japan, Kagoshima Prefecture, Tarumizu.</p></tp:treatment-sec><tp:treatment-sec sec-type="Biology"><title>Biology.</title><p>Unknown.</p></tp:treatment-sec><tp:treatment-sec sec-type="Host plants"><title>Host plants.</title><p>Unknown.</p></tp:treatment-sec></tp:taxon-treatment>
