# Supplementary material for: A new species of Hyorrhynchus Blandford, 1894 (Coleoptera, Curculionidae, Scolytinae, Hyorrhynchini) and two new records of xyleborine ambrosia beetles from Japan
Source: Zookeys. 2026 Jul 14;1284:347–56. doi: 10.3897/zookeys.1284.195890 (PMC13389563; doi:10.3897/zookeys.1284.195890)
Supplement: XML Treatment for Anisandrus auratipilus [file zookeys.1284.195890-treatment3.xml]

<!DOCTYPE tp:taxon-treatment
  PUBLIC "-//TaxonX//DTD Taxonomic Treatment Publishing DTD v0 20100105//EN" "tax-treatment-NSO.dtd">
<tp:taxon-treatment xmlns:tp="http://www.plazi.org/taxpub"><tp:treatment-meta><kwd-group><label>Taxon classification</label><kwd>
                <named-content content-type="kingdom">Animalia</named-content>
              </kwd><kwd>
                <named-content content-type="order">Coleoptera</named-content>
              </kwd><kwd>
                <named-content content-type="family">Curculionidae</named-content>
              </kwd></kwd-group><mixed-citation publication-type="journal"><person-group><name><surname>Setiawan</surname><given-names>Yogo</given-names></name><name><surname>Smith</surname><given-names>Sarah M.</given-names></name><name><surname>Sakamaki</surname><given-names>Yositaka</given-names></name><name><surname>Tokuda</surname><given-names>Makoto</given-names></name><name><surname>Tarno</surname><given-names>Hagus</given-names></name><name><surname>Hata</surname><given-names>Kunihiko</given-names></name></person-group><article-title>A new species of <italic><tp:taxon-name><tp:taxon-name-part taxon-name-part-type="genus" reg="Hyorrhynchus">Hyorrhynchus</tp:taxon-name-part></tp:taxon-name></italic> Blandford, 1894 (<tp:taxon-name><tp:taxon-name-part taxon-name-part-type="order" reg="Coleoptera">Coleoptera</tp:taxon-name-part></tp:taxon-name>, <tp:taxon-name><tp:taxon-name-part taxon-name-part-type="family" reg="Curculionidae">Curculionidae</tp:taxon-name-part></tp:taxon-name>, <tp:taxon-name><tp:taxon-name-part taxon-name-part-type="subfamily" reg="Scolytinae">Scolytinae</tp:taxon-name-part></tp:taxon-name>, <tp:taxon-name><tp:taxon-name-part taxon-name-part-type="tribe" reg="Hyorrhynchini">Hyorrhynchini</tp:taxon-name-part></tp:taxon-name>) and two new records of xyleborine ambrosia beetles from Japan</article-title><source>Zookeys</source><day>14</day><month>07</month><year>2026</year><volume>1284</volume><fpage>347</fpage><lpage>356</lpage><pub-id pub-id-type="doi">10.3897/zookeys.1284.195890</pub-id></mixed-citation></tp:treatment-meta><tp:nomenclature><tp:taxon-name><object-id xmlns:xlink="http://www.w3.org/1999/xlink" content-type="arpha" xlink:type="simple">C9AFF76D-7179-52E7-80D8-0965C8C397B7</object-id>
                    		<tp:taxon-name-part taxon-name-part-type="genus" reg="Anisandrus">Anisandrus</tp:taxon-name-part> <tp:taxon-name-part taxon-name-part-type="species" reg="auratipilus">auratipilus</tp:taxon-name-part>
                    	</tp:taxon-name><tp:taxon-authority>Smith, Beaver &amp; Cognato, 2020</tp:taxon-authority><xref ref-type="fig" rid="F2">Fig. 2A–F</xref></tp:nomenclature><tp:treatment-sec sec-type="Material examined"><title>Material examined.</title><p>Japan • 3 ♀♀; Kagoshima Prefecture, Tarumizu, Takakuma Experimental Forest of Kagoshima University; <named-content xmlns:xlink="http://www.w3.org/1999/xlink" content-type="dwc:verbatimCoordinates" xlink:type="simple">31°31'49.5"N, 130°45'09.2"E</named-content>; 654 m a.s.l.; secondary broadleaf forest, flight interception trap; 05.iii.25; Y. Setiawan leg.; <abbrev xmlns:xlink="http://www.w3.org/1999/xlink" content-type="institution" xlink:title="Entomological Laboratory, Faculty of Agriculture, Kagoshima University, Kagoshima, Japan" xlink:type="simple">ELKU</abbrev> • 2 ♀♀; Kagoshima Prefecture, Tarumizu, Takakuma Experimental Forest of Kagoshima University; <named-content xmlns:xlink="http://www.w3.org/1999/xlink" content-type="dwc:verbatimCoordinates" xlink:type="simple">31°32'26.2"N, 130°45'39.2"E</named-content>; 627 m a.s.l.; secondary broadleaf forest, flight interception trap, 05.iii.25; Y. Setiawan leg.; <abbrev xmlns:xlink="http://www.w3.org/1999/xlink" content-type="institution" xlink:title="Entomological Laboratory, Faculty of Agriculture, Kagoshima University, Kagoshima, Japan" xlink:type="simple">ELKU</abbrev>.</p><fig id="F2" position="float" orientation="portrait"><object-id xmlns:xlink="http://www.w3.org/1999/xlink" content-type="doi" xlink:type="simple">10.3897/zookeys.1284.195890.figure2</object-id><object-id xmlns:xlink="http://www.w3.org/1999/xlink" content-type="arpha" xlink:type="simple">41110CA4-3257-5223-8006-16CE419CC888</object-id><label>Figure 2.</label><caption><p><italic><tp:taxon-name><tp:taxon-name-part taxon-name-part-type="genus" reg="Anisandrus">Anisandrus</tp:taxon-name-part> <tp:taxon-name-part taxon-name-part-type="species" reg="auratipilus">auratipilus</tp:taxon-name-part></tp:taxon-name></italic> Smith, Beaver &amp; Cognato, 2020. <bold>A</bold>. Lateral view; <bold>B</bold>. Dorsal view; <bold>C</bold>. Posterolateral view; <bold>D</bold>. Antenna; <bold>E</bold>. Frons; <bold>F</bold>. Declivity.</p></caption><graphic xmlns:xlink="http://www.w3.org/1999/xlink" xlink:href="zookeys-1284-347_article-195890__-g002.jpg" id="oo_1716107.jpg" position="float" orientation="portrait" xlink:type="simple"><uri content-type="original_file" xlink:type="simple">https://binary.pensoft.net/fig/1716107</uri></graphic></fig></tp:treatment-sec><tp:treatment-sec sec-type="Diagnosis"><title>Diagnosis.</title><p>2.52–2.76 mm long (<italic>N</italic> = 5); 2.38–2.46 times as long as wide. Body shiny, bicolor, pronotal and elytral bases brown, remaining parts dark brown. Legs and antennae light brown. Eyes shallowly emarginate, upper part smaller than lower part. Antennal club (type 1) (<xref ref-type="bibr" rid="B12">Hulcr et al. 2007</xref>). Pronotum from dorsal view round (type 0) (<xref ref-type="bibr" rid="B12">Hulcr et al. 2007</xref>); sides convex, conical anteriorly, from lateral view round (type 3) (<xref ref-type="bibr" rid="B12">Hulcr et al. 2007</xref>), short and tall, summit at midpoint; and the median basal region of the pronotum bears dense, erect yellow setae. Elytra have a small denticle on the declivital summit and minute denticle present on interstriae 2, three denticles also present on basal half interstriae 3; and the elytral declivity bears dense, erect yellow setae.</p></tp:treatment-sec><tp:treatment-sec sec-type="New records"><title>New records.</title><p>Japan (Kagoshima Prefecture, Tarumizu).</p></tp:treatment-sec><tp:treatment-sec sec-type="Distribution"><title>Distribution.</title><p>China (Fujian) (<xref ref-type="bibr" rid="B22">Smith et al. 2020</xref>).</p></tp:treatment-sec><tp:treatment-sec sec-type="Host plants"><title>Host plants.</title><p>Unknown.</p></tp:treatment-sec><tp:treatment-sec sec-type="Remarks"><title>Remarks.</title><p>This is only the second record of this species, which was originally described from Fuzhou, Fujian, China by <xref ref-type="bibr" rid="B22">Smith et al. (2020)</xref>. This species is very similar to <italic><tp:taxon-name><tp:taxon-name-part taxon-name-part-type="genus" reg="Anisandrus">Anisandrus</tp:taxon-name-part> <tp:taxon-name-part taxon-name-part-type="species" reg="apicalis">apicalis</tp:taxon-name-part></tp:taxon-name></italic> (Blandford, 1894), sharing a sharp, incurved spine or denticle at the base of the declivity on interstriae 2, but can be distinguished by its smaller size and bicolored appearance, as described in the diagnosis above.</p></tp:treatment-sec><ref-list><ref id="B12"><mixed-citation xmlns:xlink="http://www.w3.org/1999/xlink" xlink:type="simple">Hulcr J, Dole SA, Beaver RA, Cognato AI (2007) Cladistic review of generic taxonomic characters in <tp:taxon-name><tp:taxon-name-part taxon-name-part-type="tribe">Xyleborini</tp:taxon-name-part></tp:taxon-name> (<tp:taxon-name><tp:taxon-name-part taxon-name-part-type="order">Coleoptera</tp:taxon-name-part></tp:taxon-name>: <tp:taxon-name><tp:taxon-name-part taxon-name-part-type="family">Curculionidae</tp:taxon-name-part></tp:taxon-name>: <tp:taxon-name><tp:taxon-name-part taxon-name-part-type="subfamily">Scolytinae</tp:taxon-name-part></tp:taxon-name>). Systematic Entomology 32: 568–584. <ext-link xlink:href="10.1111/j.1365-3113.2007.00386.x" ext-link-type="doi" xlink:type="simple">https://doi.org/10.1111/j.1365-3113.2007.00386.x</ext-link></mixed-citation></ref><ref id="B22"><mixed-citation xmlns:xlink="http://www.w3.org/1999/xlink" xlink:type="simple">Smith SM, Beaver RA, Cognato AI (2020) A monograph of the <tp:taxon-name><tp:taxon-name-part taxon-name-part-type="tribe">Xyleborini</tp:taxon-name-part></tp:taxon-name> (<tp:taxon-name><tp:taxon-name-part taxon-name-part-type="order">Coleoptera</tp:taxon-name-part></tp:taxon-name>, <tp:taxon-name><tp:taxon-name-part taxon-name-part-type="family">Curculionidae</tp:taxon-name-part></tp:taxon-name>, <tp:taxon-name><tp:taxon-name-part taxon-name-part-type="subfamily">Scolytinae</tp:taxon-name-part></tp:taxon-name>) of the Indochinese Peninsula (except Malaysia) and China. ZooKeys 983: 1–442. <ext-link xlink:href="10.3897/zookeys.983.52630" ext-link-type="doi" xlink:type="simple">https://doi.org/10.3897/zookeys.983.52630</ext-link></mixed-citation></ref></ref-list></tp:taxon-treatment>
