# Supplementary material for: A new species of Hyorrhynchus Blandford, 1894 (Coleoptera, Curculionidae, Scolytinae, Hyorrhynchini) and two new records of xyleborine ambrosia beetles from Japan
Source: Zookeys. 2026 Jul 14;1284:347–56. doi: 10.3897/zookeys.1284.195890 (PMC13389563; doi:10.3897/zookeys.1284.195890)
Supplement: XML Treatment for Debus shoreae [file zookeys.1284.195890-treatment4.xml]

<!DOCTYPE tp:taxon-treatment
  PUBLIC "-//TaxonX//DTD Taxonomic Treatment Publishing DTD v0 20100105//EN" "tax-treatment-NSO.dtd">
<tp:taxon-treatment xmlns:tp="http://www.plazi.org/taxpub"><tp:treatment-meta><kwd-group><label>Taxon classification</label><kwd>
                <named-content content-type="kingdom">Animalia</named-content>
              </kwd><kwd>
                <named-content content-type="order">Coleoptera</named-content>
              </kwd><kwd>
                <named-content content-type="family">Curculionidae</named-content>
              </kwd></kwd-group><mixed-citation publication-type="journal"><person-group><name><surname>Setiawan</surname><given-names>Yogo</given-names></name><name><surname>Smith</surname><given-names>Sarah M.</given-names></name><name><surname>Sakamaki</surname><given-names>Yositaka</given-names></name><name><surname>Tokuda</surname><given-names>Makoto</given-names></name><name><surname>Tarno</surname><given-names>Hagus</given-names></name><name><surname>Hata</surname><given-names>Kunihiko</given-names></name></person-group><article-title>A new species of <italic><tp:taxon-name><tp:taxon-name-part taxon-name-part-type="genus" reg="Hyorrhynchus">Hyorrhynchus</tp:taxon-name-part></tp:taxon-name></italic> Blandford, 1894 (<tp:taxon-name><tp:taxon-name-part taxon-name-part-type="order" reg="Coleoptera">Coleoptera</tp:taxon-name-part></tp:taxon-name>, <tp:taxon-name><tp:taxon-name-part taxon-name-part-type="family" reg="Curculionidae">Curculionidae</tp:taxon-name-part></tp:taxon-name>, <tp:taxon-name><tp:taxon-name-part taxon-name-part-type="subfamily" reg="Scolytinae">Scolytinae</tp:taxon-name-part></tp:taxon-name>, <tp:taxon-name><tp:taxon-name-part taxon-name-part-type="tribe" reg="Hyorrhynchini">Hyorrhynchini</tp:taxon-name-part></tp:taxon-name>) and two new records of xyleborine ambrosia beetles from Japan</article-title><source>Zookeys</source><day>14</day><month>07</month><year>2026</year><volume>1284</volume><fpage>347</fpage><lpage>356</lpage><pub-id pub-id-type="doi">10.3897/zookeys.1284.195890</pub-id></mixed-citation></tp:treatment-meta><tp:nomenclature><tp:taxon-name><object-id xmlns:xlink="http://www.w3.org/1999/xlink" content-type="arpha" xlink:type="simple">F3BF06A9-5608-5E99-872C-9D82CAB0D44B</object-id>
                    		<tp:taxon-name-part taxon-name-part-type="genus" reg="Debus">Debus</tp:taxon-name-part> <tp:taxon-name-part taxon-name-part-type="species" reg="shoreae">shoreae</tp:taxon-name-part>
                    	</tp:taxon-name><tp:taxon-authority>(Stebbing, 1907)</tp:taxon-authority><xref ref-type="fig" rid="F3">Fig. 3A–F</xref><tp:nomenclature-citation-list><tp:nomenclature-citation><tp:taxon-name><tp:taxon-name-part taxon-name-part-type="genus" reg="Tomicus">Tomicus</tp:taxon-name-part> <tp:taxon-name-part taxon-name-part-type="species" reg="shoreae">shoreae</tp:taxon-name-part></tp:taxon-name><comment> Stebbing, 1907: 39.</comment></tp:nomenclature-citation><tp:nomenclature-citation><tp:taxon-name><tp:taxon-name-part taxon-name-part-type="genus" reg="Debus">Debus</tp:taxon-name-part> <tp:taxon-name-part taxon-name-part-type="species" reg="shoreae">shoreae</tp:taxon-name-part></tp:taxon-name><comment> (Stebbing): <xref ref-type="bibr" rid="B2">Beaver et al. 2014</xref>: 44.</comment></tp:nomenclature-citation></tp:nomenclature-citation-list></tp:nomenclature><tp:treatment-sec sec-type="Material examined"><title>Material examined.</title><p>Japan • 1♀; Kagoshima Prefecture, Tarumizu, Takakuma Experimental Forest of Kagoshima University; <named-content xmlns:xlink="http://www.w3.org/1999/xlink" content-type="dwc:verbatimCoordinates" xlink:type="simple">31°31'30.4"N, 130°46'15.9"E</named-content>; 523 m a.s.l.; secondary broadleaf forest, flight interception trap, 18.vi.25; Y. Setiawan leg.; <abbrev xmlns:xlink="http://www.w3.org/1999/xlink" content-type="institution" xlink:title="Entomological Laboratory, Faculty of Agriculture, Kagoshima University, Kagoshima, Japan" xlink:type="simple">ELKU</abbrev> • 1 ♀; Kagoshima Prefecture, Tarumizu, Takakuma Experimental Forest of Kagoshima University; <named-content xmlns:xlink="http://www.w3.org/1999/xlink" content-type="dwc:verbatimCoordinates" xlink:type="simple">31°31'40.0"N, 130°46'09.4"E</named-content>; 528 m a.s.l.; Japanese cedar forest, flight interception trap, 18.vi.25; Y. Setiawan leg.; <abbrev xmlns:xlink="http://www.w3.org/1999/xlink" content-type="institution" xlink:title="Entomological Laboratory, Faculty of Agriculture, Kagoshima University, Kagoshima, Japan" xlink:type="simple">ELKU</abbrev>.</p><fig id="F3" position="float" orientation="portrait"><object-id xmlns:xlink="http://www.w3.org/1999/xlink" content-type="doi" xlink:type="simple">10.3897/zookeys.1284.195890.figure3</object-id><object-id xmlns:xlink="http://www.w3.org/1999/xlink" content-type="arpha" xlink:type="simple">63E78081-A150-5957-8BB0-5937AE098D91</object-id><label>Figure 3.</label><caption><p><italic><tp:taxon-name><tp:taxon-name-part taxon-name-part-type="genus" reg="Debus">Debus</tp:taxon-name-part> <tp:taxon-name-part taxon-name-part-type="species" reg="shoreae">shoreae</tp:taxon-name-part></tp:taxon-name></italic> (Stebbing, 1907). <bold>A</bold>. Lateral view; <bold>B</bold>. Dorsal view; <bold>C</bold>. Posterolateral view; <bold>D</bold>. Antenna; <bold>E</bold>. Frons; <bold>F</bold>. Declivity.</p></caption><graphic xmlns:xlink="http://www.w3.org/1999/xlink" xlink:href="zookeys-1284-347_article-195890__-g003.jpg" id="oo_1716108.jpg" position="float" orientation="portrait" xlink:type="simple"><uri content-type="original_file" xlink:type="simple">https://binary.pensoft.net/fig/1716108</uri></graphic></fig></tp:treatment-sec><tp:treatment-sec sec-type="Diagnosis"><title>Diagnosis.</title><p>3.36–3.46 mm long (<italic>N</italic> = 2); 3.06–3.20 times as long as wide. Body uniformly dark brown, with the pronotum slightly lighter than the elytra. Legs and antennae brown. Pronotum elongate in dorsal view (type 9) (<xref ref-type="bibr" rid="B12">Hulcr et al. 2007</xref>). Elytra strongly excavated; declivity bears a small spine at its base and a longer spine at the middle of margin; declivity shallowly excavated, with a single row of strial punctures; and extensions of posterolateral elytral apex.</p></tp:treatment-sec><tp:treatment-sec sec-type="New records"><title>New records.</title><p>Japan (Kagoshima Prefecture, Tarumizu).</p></tp:treatment-sec><tp:treatment-sec sec-type="Distribution"><title>Distribution.</title><p>China (Guangxi, Sichuan), India (Arunachal Pradesh, Assam, Uttarakhand, Uttar Pradesh, West Bengal), Indonesia (Java, Sumatra), Laos, East Malaysia, Myanmar, Nepal, New Guinea, Thailand, Vietnam (<xref ref-type="bibr" rid="B22">Smith et al. 2020</xref>).</p></tp:treatment-sec><tp:treatment-sec sec-type="Host plants"><title>Host plants.</title><p>Polyphagous (<xref ref-type="bibr" rid="B2">Beaver et al. 2014</xref>; <xref ref-type="bibr" rid="B22">Smith et al. 2020</xref>).</p></tp:treatment-sec><tp:treatment-sec sec-type="Remarks"><title>Remarks.</title><p>This species is very similar to <italic><tp:taxon-name><tp:taxon-name-part taxon-name-part-type="genus" reg="Debus">Debus</tp:taxon-name-part> <tp:taxon-name-part taxon-name-part-type="species" reg="defensus">defensus</tp:taxon-name-part></tp:taxon-name></italic> (Blandford, 1894), but can be distinguished by its larger size, and short but prominent posterolateral extensions at the apex of the elytra. This species is also similar to <italic><tp:taxon-name><tp:taxon-name-part taxon-name-part-type="genus" reg="Debus">Debus</tp:taxon-name-part> <tp:taxon-name-part taxon-name-part-type="species" reg="emarginatus">emarginatus</tp:taxon-name-part></tp:taxon-name></italic> (Eichhoff, 1878) and is distinguished by the single row of strial punctures on the declivity.</p></tp:treatment-sec><ref-list><ref id="B2"><mixed-citation xmlns:xlink="http://www.w3.org/1999/xlink" xlink:type="simple">Beaver RA, Sittichaya W, Liu L-Y (2014) A synopsis of the scolytine ambrosia beetles of Thailand (<tp:taxon-name><tp:taxon-name-part taxon-name-part-type="order">Coleoptera</tp:taxon-name-part></tp:taxon-name>: <tp:taxon-name><tp:taxon-name-part taxon-name-part-type="family">Curculionidae</tp:taxon-name-part></tp:taxon-name>: <tp:taxon-name><tp:taxon-name-part taxon-name-part-type="subfamily">Scolytinae</tp:taxon-name-part></tp:taxon-name>). Zootaxa 3875: 1–82. <ext-link xlink:href="10.11646/zootaxa.3875.1.1" ext-link-type="doi" xlink:type="simple">https://doi.org/10.11646/zootaxa.3875.1.1</ext-link></mixed-citation></ref><ref id="B12"><mixed-citation xmlns:xlink="http://www.w3.org/1999/xlink" xlink:type="simple">Hulcr J, Dole SA, Beaver RA, Cognato AI (2007) Cladistic review of generic taxonomic characters in <tp:taxon-name><tp:taxon-name-part taxon-name-part-type="tribe">Xyleborini</tp:taxon-name-part></tp:taxon-name> (<tp:taxon-name><tp:taxon-name-part taxon-name-part-type="order">Coleoptera</tp:taxon-name-part></tp:taxon-name>: <tp:taxon-name><tp:taxon-name-part taxon-name-part-type="family">Curculionidae</tp:taxon-name-part></tp:taxon-name>: <tp:taxon-name><tp:taxon-name-part taxon-name-part-type="subfamily">Scolytinae</tp:taxon-name-part></tp:taxon-name>). Systematic Entomology 32: 568–584. <ext-link xlink:href="10.1111/j.1365-3113.2007.00386.x" ext-link-type="doi" xlink:type="simple">https://doi.org/10.1111/j.1365-3113.2007.00386.x</ext-link></mixed-citation></ref><ref id="B22"><mixed-citation xmlns:xlink="http://www.w3.org/1999/xlink" xlink:type="simple">Smith SM, Beaver RA, Cognato AI (2020) A monograph of the <tp:taxon-name><tp:taxon-name-part taxon-name-part-type="tribe">Xyleborini</tp:taxon-name-part></tp:taxon-name> (<tp:taxon-name><tp:taxon-name-part taxon-name-part-type="order">Coleoptera</tp:taxon-name-part></tp:taxon-name>, <tp:taxon-name><tp:taxon-name-part taxon-name-part-type="family">Curculionidae</tp:taxon-name-part></tp:taxon-name>, <tp:taxon-name><tp:taxon-name-part taxon-name-part-type="subfamily">Scolytinae</tp:taxon-name-part></tp:taxon-name>) of the Indochinese Peninsula (except Malaysia) and China. ZooKeys 983: 1–442. <ext-link xlink:href="10.3897/zookeys.983.52630" ext-link-type="doi" xlink:type="simple">https://doi.org/10.3897/zookeys.983.52630</ext-link></mixed-citation></ref></ref-list></tp:taxon-treatment>
